# Supplementary material for: The Influence of Bacterial Inoculants and a Biofertilizer on Maize Cultivation and the Associated Shift in Bacteriobiota During the Growing Season
Source: Plants (Basel). 2025 Jun 7;14(12):1753. doi: 10.3390/plants14121753 (PMC12196507; doi:10.3390/plants14121753)
Supplement: Supplementary file 1 [file plants-14-01753-s001.zip]

Archive with 1 entries (1 files):
- plants-3625701-supplementary.pdf
